# Supplementary material for: Mechanistic insights into Jianpi Qinghua Sanyu Yin treatment of raised erosive gastritis: ceRNA-mediated PI3K/AKT signaling pathways
Source: Front Pharmacol. 2025 Mar 3;16:1495020. doi: 10.3389/fphar.2025.1495020 (PMC11911336; doi:10.3389/fphar.2025.1495020)
Supplement: Supplementary file 1 [file DataSheet3.zip]

Archive with 22 entries (21 files):
- D/
- D/Cell Count.xlsx
- D/HIGH1.HEIC
- D/HIGH2.HEIC
- D/HIGH3.HEIC
- D/HIGH4.HEIC
- D/LOW1.HEIC
- D/LOW2.HEIC
- D/LOW3.HEIC
- D/LOW4.HEIC
- D/MID1.HEIC
- D/MID2.HEIC
- D/MID3.HEIC
- D/MID4.HEIC
- D/NC1.HEIC
- D/NC2.HEIC
- D/NC3.HEIC
- D/NC4.HEIC
- D/miR1.HEIC
- D/miR2.HEIC
- D/miR3.HEIC
- D/miR4.HEIC
