# Supplementary material for: Mechanistic insights into Jianpi Qinghua Sanyu Yin treatment of raised erosive gastritis: ceRNA-mediated PI3K/AKT signaling pathways
Source: Front Pharmacol. 2025 Mar 3;16:1495020. doi: 10.3389/fphar.2025.1495020 (PMC11911336; doi:10.3389/fphar.2025.1495020)
Supplement: Supplementary file 1 [file DataSheet3.zip › D/Cell Count.xlsx]

## Sheet: Sheet1
Colonies
NC	miR122	Low	Mid	High
109	141	126	88	87
112	146	135	96	100
92	134	137	114	98
