# Supplementary material for: Mechanistic insights into Jianpi Qinghua Sanyu Yin treatment of raised erosive gastritis: ceRNA-mediated PI3K/AKT signaling pathways
Source: Front Pharmacol. 2025 Mar 3;16:1495020. doi: 10.3389/fphar.2025.1495020 (PMC11911336; doi:10.3389/fphar.2025.1495020)
Supplement: Supplementary file 2 [file DataSheet4.zip]

Archive with 39 entries (35 files):
- E/
- E/Cell cycle FCS/
- E/Cell cycle FCS/20230719 LGS_Tube_001.fcs
- E/Cell cycle FCS/20230719 LGS_Tube_002.fcs
- E/Cell cycle FCS/20230719 LGS_Tube_003.fcs
- E/Cell cycle FCS/20230719 LGS_Tube_004.fcs
- E/Cell cycle FCS/20230719 LGS_Tube_005.fcs
- E/Cell cycle FCS/20230719 LGS_Tube_006.fcs
- E/Cell cycle FCS/20230719 LGS_Tube_007.fcs
- E/Cell cycle FCS/20230719 LGS_Tube_008.fcs
- E/Cell cycle FCS/20230719 LGS_Tube_009.fcs
- E/Cell cycle FCS/20230719 LGS_Tube_010.fcs
- E/Cell cycle FCS/20230719 LGS_Tube_011.fcs
- E/Cell cycle FCS/20230719 LGS_Tube_012.fcs
- E/Cell cycle FCS/20230719 LGS_Tube_013.fcs
- E/Cell cycle FCS/20230719 LGS_Tube_014.fcs
- E/Cell cycle FCS/20230719 LGS_Tube_015.fcs
- E/Cell cycle.docx
- E/流式细胞术结果.xlsx
- F/
- F/GES1.jpg
- F/av-apc,2f,pi/
- F/av-apc,2f,pi/20231221 ZXR GES1_100-1.fcs
- F/av-apc,2f,pi/20231221 ZXR GES1_100-1_001.fcs
- F/av-apc,2f,pi/20231221 ZXR GES1_100-1_002.fcs
- F/av-apc,2f,pi/20231221 ZXR GES1_122-1.fcs
- F/av-apc,2f,pi/20231221 ZXR GES1_122-1_001.fcs
- F/av-apc,2f,pi/20231221 ZXR GES1_122-1_003.fcs
- F/av-apc,2f,pi/20231221 ZXR GES1_25-1.fcs
- F/av-apc,2f,pi/20231221 ZXR GES1_25-1_001.fcs
- F/av-apc,2f,pi/20231221 ZXR GES1_25-1_002.fcs
- F/av-apc,2f,pi/20231221 ZXR GES1_50-1.fcs
- F/av-apc,2f,pi/20231221 ZXR GES1_50-1_001.fcs
- F/av-apc,2f,pi/20231221 ZXR GES1_50-1_002.fcs
- F/av-apc,2f,pi/20231221 ZXR GES1_C-1.fcs
- F/av-apc,2f,pi/20231221 ZXR GES1_C-1_001.fcs
- F/av-apc,2f,pi/20231221 ZXR GES1_C-1_002.fcs
- F/图片.pptx
- F/数据.xlsx
