# Supplementary material for: Mechanistic insights into Jianpi Qinghua Sanyu Yin treatment of raised erosive gastritis: ceRNA-mediated PI3K/AKT signaling pathways
Source: Front Pharmacol. 2025 Mar 3;16:1495020. doi: 10.3389/fphar.2025.1495020 (PMC11911336; doi:10.3389/fphar.2025.1495020)
Supplement: Supplementary file 2 [file DataSheet4.zip › E/流式细胞术结果.xlsx]

## Sheet: Sheet1
	G0/G1				S				G2/M
Control	49.19	48.1	1.74279		38.23	38.1567	0.812486		12.58	13.7467	1.20139
	49.02				37.31				13.68
	46.09				38.93				14.98
miR	32.89	32.3667	2.06534		52.82	52.5867	2.08979		14.29	15.0433	0.655159
	30.09				54.55				15.36
	34.12				50.39				15.48
low	43.44	43.0633	2.64519		42.56	41.79	1.38597		13.99	15.1433	1.72793
	40.25				42.62				17.13
	45.5				40.19				14.31
mid	51.42	48.3467	2.74957		43.01	45.7367	2.36441		5.57	5.92	0.86954
	47.5				47.22				5.28
	46.12				46.98				6.91
high	55.28	48.3067	8.85782		44.72	48.23	3.3002		0	3.46333	5.99867
	38.34				51.27				10.39
	51.3				48.7				0
