# Supplementary material for: Mechanistic insights into Jianpi Qinghua Sanyu Yin treatment of raised erosive gastritis: ceRNA-mediated PI3K/AKT signaling pathways
Source: Front Pharmacol. 2025 Mar 3;16:1495020. doi: 10.3389/fphar.2025.1495020 (PMC11911336; doi:10.3389/fphar.2025.1495020)
Supplement: Supplementary file 2 [file DataSheet4.zip › F/数据.xlsx]

## Sheet: Sheet1
Version:0.9 StartHTML:-1 EndHTML:-1 StartFragment:0000000111 EndFragment:0000012898 Version:0.9 StartHTML:-1 EndHTML:-1 StartFragment:0000000111 EndFragment:0000012767
Table
		P1	P1	P1	P1	P1	P1
		Q2: Comp-Alexa Fluor 647-A+ , Comp-PI-A+	Q2: Comp-Alexa Fluor 647-A+ , Comp-PI-A+	Q2: Comp-Alexa Fluor 647-A+ , Comp-PI-A+	Q3: Comp-Alexa Fluor 647-A+ , Comp-PI-A-	Q3: Comp-Alexa Fluor 647-A+ , Comp-PI-A-	Q3: Comp-Alexa Fluor 647-A+ , Comp-PI-A-
		Count	Freq. of Total	Freq. of Parent	Count	Freq. of Parent	Freq. of Total
25 (1).fcs	10000	162	1.62	3.49	413	8.89	4.13	12.38			13.01	9.48	12.38	13.34	18.42
25 (2).fcs	10000	235	2.35	5.05	399	8.58	3.99	13.63			15.28	9.88	13.63	11.82	19.4
25 (3).fcs	10000	156	1.56	3.39	330	7.17	3.3	10.56			13.08	11.6	10.56	17.37	20.74
50 (1).fcs	10000	391	3.91	6.53	408	6.81	4.08	13.34
50 (2).fcs	10000	421	4.21	6.6	333	5.22	3.33	11.82
50 (3).fcs	10000	407	4.07	7.75	505	9.62	5.05	17.37
100 (1).fcs	10000	434	4.34	8.65	490	9.77	4.9	18.42
100 (2).fcs	10000	490	4.9	9.77	483	9.63	4.83	19.4
100 (3).fcs	10000	383	3.83	9.04	494	11.7	4.94	20.74
C (1).fcs	10000	559	5.59	7.04	474	5.97	4.74	13.01
C (2).fcs	10000	514	5.14	7.73	502	7.55	5.02	15.28
C (3).fcs	10000	632	6.32	8.76	312	4.32	3.12	13.08
MIR (1).fcs	10000	282	2.82	4.11	368	5.37	3.68	9.48
MIR (2).fcs	10000	342	3.42	4.18	467	5.7	4.67	9.88
MIR (3).fcs	10000	427	4.27	5.64	451	5.96	4.51	11.6
Mean	10000	389	3.89	6.52	429	7.48	4.29
SD	0	137	1.37	2.12	67.6	2.13	0.68
