# Supplementary material for: Mechanistic insights into Jianpi Qinghua Sanyu Yin treatment of raised erosive gastritis: ceRNA-mediated PI3K/AKT signaling pathways
Source: Front Pharmacol. 2025 Mar 3;16:1495020. doi: 10.3389/fphar.2025.1495020 (PMC11911336; doi:10.3389/fphar.2025.1495020)
Supplement: Supplementary file 3 [file DataSheet1.zip › Figure 6/Figure 6 QPCR.xlsx]

## Sheet: 0
	Well	Fluor	Target	Content	Sample	Biological Set Name	Cq	Cq Mean	Cq Std. Dev	Starting Quantity (SQ)	Log Starting Quantity	SQ Mean	SQ Std. Dev	Set Point	Well Note
	A01	SYBR		Unkn			27.0711	27.0711	0				0	60
	A02	SYBR		Unkn			26.9134	26.9134	0				0	60
	A03	SYBR		Unkn			27.0105	27.0105	0				0	60
	A04	SYBR		Unkn			35.7221	35.7221	0				0	60
	A05	SYBR		Unkn			26.07	26.07	0				0	60
	A06	SYBR		Unkn			26.7073	26.7073	0				0	60
	A07	SYBR		Unkn			26.5938	26.5938	0				0	60
	A08	SYBR		Unkn			24.6736	24.6736	0				0	60
	A09	SYBR		Unkn			27.3861	27.3861	0				0	60
	A10	SYBR		Unkn			26.9571	26.9571	0				0	60
	A11	SYBR		Unkn			27.3939	27.3939	0				0	60
	A12	SYBR		Unkn			27.45	27.45	0				0	60
	A13	SYBR		Unkn			27.2785	27.2785	0				0	60
	A14	SYBR		Unkn			27.081	27.081	0				0	60
	A15	SYBR		Unkn			25.0262	25.0262	0				0	60
	A16	SYBR		Unkn			25.1705	25.1705	0				0	60
	A17	SYBR		Unkn			26.7793	26.7793	0				0	60
	A18	SYBR		Unkn			27.0921	27.0921	0				0	60
	A19	SYBR		Unkn			27.0092	27.0092	0				0	60
	A20	SYBR		Unkn			27.3489	27.3489	0				0	60
	A21	SYBR		Unkn			27.0424	27.0424	0				0	60
	A22	SYBR		Unkn			26.7527	26.7527	0				0	60
	A23	SYBR		Unkn			27.2476	27.2476	0				0	60
	A24	SYBR		Unkn			26.5395	26.5395	0				0	60
	B01	SYBR		Unkn			27.115	27.115	0				0	60
	B02	SYBR		Unkn			27.0335	27.0335	0				0	60
	B03	SYBR		Unkn			27.0678	27.0678	0				0	60
	B04	SYBR		Unkn				0	0			0	0	60
	B05	SYBR		Unkn			26.1919	26.1919	0				0	60
	B06	SYBR		Unkn			26.8637	26.8637	0				0	60
	B07	SYBR		Unkn			26.5759	26.5759	0				0	60
	B08	SYBR		Unkn			24.4356	24.4356	0				0	60
	B09	SYBR		Unkn			27.1831	27.1831	0				0	60
	B10	SYBR		Unkn			26.6808	26.6808	0				0	60
	B11	SYBR		Unkn			27.3197	27.3197	0				0	60
	B12	SYBR		Unkn			27.3774	27.3774	0				0	60
	B13	SYBR		Unkn			27.3608	27.3608	0				0	60
	B14	SYBR		Unkn			27.2065	27.2065	0				0	60
	B15	SYBR		Unkn			25.0266	25.0266	0				0	60
	B16	SYBR		Unkn			25.0398	25.0398	0				0	60
	B17	SYBR		Unkn			26.9141	26.9141	0				0	60
	B18	SYBR		Unkn			27.1406	27.1406	0				0	60
	B19	SYBR		Unkn			27.1763	27.1763	0				0	60
	B20	SYBR		Unkn			27.3023	27.3023	0				0	60
	B21	SYBR		Unkn			27.0762	27.0762	0				0	60
	B22	SYBR		Unkn			27.053	27.053	0				0	60
	B23	SYBR		Unkn			27.1592	27.1592	0				0	60
	B24	SYBR		Unkn			26.4766	26.4766	0				0	60
	C01	SYBR		Unkn				0	0			0	0	60
	C02	SYBR		Unkn				0	0			0	0	60
	C03	SYBR		Unkn				0	0			0	0	60
	C04	SYBR		Unkn				0	0			0	0	60
	C05	SYBR		Unkn				0	0			0	0	60
	C06	SYBR		Unkn				0	0			0	0	60
	C07	SYBR		Unkn				0	0			0	0	60
	C08	SYBR		Unkn				0	0			0	0	60
	C09	SYBR		Unkn				0	0			0	0	60
	C10	SYBR		Unkn				0	0			0	0	60
	C11	SYBR		Unkn				0	0			0	0	60
	C12	SYBR		Unkn				0	0			0	0	60
	C13	SYBR		Unkn				0	0			0	0	60
	C14	SYBR		Unkn				0	0			0	0	60
	C15	SYBR		Unkn				0	0			0	0	60
	C16	SYBR		Unkn				0	0			0	0	60
	C17	SYBR		Unkn				0	0			0	0	60
	C18	SYBR		Unkn				0	0			0	0	60
	C19	SYBR		Unkn				0	0			0	0	60
	C20	SYBR		Unkn				0	0			0	0	60
	C21	SYBR		Unkn				0	0			0	0	60
	C22	SYBR		Unkn				0	0			0	0	60
	C23	SYBR		Unkn				0	0			0	0	60
	C24	SYBR		Unkn				0	0			0	0	60
	D01	SYBR		Unkn			28.682	28.682	0				0	60
	D02	SYBR		Unkn			28.5972	28.5972	0				0	60
	D03	SYBR		Unkn			28.4279	28.4279	0				0	60
	D04	SYBR		Unkn				0	0			0	0	60
	D05	SYBR		Unkn			27.4244	27.4244	0				0	60
	D06	SYBR		Unkn			28.26	28.26	0				0	60
	D07	SYBR		Unkn			29.2221	29.2221	0				0	60
	D08	SYBR		Unkn			29.3127	29.3127	0				0	60
	D09	SYBR		Unkn			30.5597	30.5597	0				0	60
	D10	SYBR		Unkn			30.0912	30.0912	0				0	60
	D11	SYBR		Unkn			29.1566	29.1566	0				0	60
	D12	SYBR		Unkn			29.2447	29.2447	0				0	60
	D13	SYBR		Unkn			29.2312	29.2312	0				0	60
	D14	SYBR		Unkn			28.9325	28.9325	0				0	60
	D15	SYBR		Unkn			27.2603	27.2603	0				0	60
	D16	SYBR		Unkn			27.5406	27.5406	0				0	60
	D17	SYBR		Unkn				0	0			0	0	60
	D18	SYBR		Unkn			27.4699	27.4699	0				0	60
	D19	SYBR		Unkn			28.1261	28.1261	0				0	60
	D20	SYBR		Unkn			28.2862	28.2862	0				0	60
	D21	SYBR		Unkn			28.1164	28.1164	0				0	60
	D22	SYBR		Unkn			27.9451	27.9451	0				0	60
	D23	SYBR		Unkn			28.533	28.533	0				0	60
	D24	SYBR		Unkn			27.8235	27.8235	0				0	60
	E01	SYBR		Unkn			28.7961	28.7961	0				0	60
	E02	SYBR		Unkn			28.4141	28.4141	0				0	60
	E03	SYBR		Unkn			28.2884	28.2884	0				0	60
	E04	SYBR		Unkn				0	0			0	0	60
	E05	SYBR		Unkn			27.069	27.069	0				0	60
	E06	SYBR		Unkn			27.9615	27.9615	0				0	60
	E07	SYBR		Unkn			29.0042	29.0042	0				0	60
	E08	SYBR		Unkn			29.2186	29.2186	0				0	60
	E09	SYBR		Unkn			30.376	30.376	0				0	60
	E10	SYBR		Unkn			30.2389	30.2389	0				0	60
	E11	SYBR		Unkn			28.8805	28.8805	0				0	60
	E12	SYBR		Unkn			28.7346	28.7346	0				0	60
	E13	SYBR		Unkn			29.3236	29.3236	0				0	60
	E14	SYBR		Unkn			29.3284	29.3284	0				0	60
	E15	SYBR		Unkn			26.9117	26.9117	0				0	60
	E16	SYBR		Unkn			27.4384	27.4384	0				0	60
	E17	SYBR		Unkn				0	0			0	0	60
	E18	SYBR		Unkn			27.1689	27.1689	0				0	60
	E19	SYBR		Unkn			28.2742	28.2742	0				0	60
	E20	SYBR		Unkn			28.1798	28.1798	0				0	60
	E21	SYBR		Unkn			28.0654	28.0654	0				0	60
	E22	SYBR		Unkn			28.0029	28.0029	0				0	60
	E23	SYBR		Unkn			28.8705	28.8705	0				0	60
	E24	SYBR		Unkn			27.5222	27.5222	0				0	60
	F01	SYBR		Unkn				0	0			0	0	60
	F02	SYBR		Unkn				0	0			0	0	60
	F03	SYBR		Unkn				0	0			0	0	60
	F04	SYBR		Unkn				0	0			0	0	60
	F05	SYBR		Unkn				0	0			0	0	60
	F06	SYBR		Unkn				0	0			0	0	60
	F07	SYBR		Unkn				0	0			0	0	60
	F08	SYBR		Unkn				0	0			0	0	60
	F09	SYBR		Unkn				0	0			0	0	60
	F10	SYBR		Unkn				0	0			0	0	60
	F11	SYBR		Unkn				0	0			0	0	60
	F12	SYBR		Unkn				0	0			0	0	60
	F13	SYBR		Unkn				0	0			0	0	60
	F14	SYBR		Unkn				0	0			0	0	60
	F15	SYBR		Unkn				0	0			0	0	60
	F16	SYBR		Unkn				0	0			0	0	60
	F17	SYBR		Unkn				0	0			0	0	60
	F18	SYBR		Unkn				0	0			0	0	60
	F19	SYBR		Unkn				0	0			0	0	60
	F20	SYBR		Unkn				0	0			0	0	60
	F21	SYBR		Unkn				0	0			0	0	60
	F22	SYBR		Unkn				0	0			0	0	60
	F23	SYBR		Unkn				0	0			0	0	60
	F24	SYBR		Unkn				0	0			0	0	60
	G01	SYBR		Unkn			24.8129	24.8129	0				0	60
	G02	SYBR		Unkn			24.1384	24.1384	0				0	60
	G03	SYBR		Unkn			24.3576	24.3576	0				0	60
	G04	SYBR		Unkn			36.3895	36.3895	0				0	60
	G05	SYBR		Unkn			22.5954	22.5954	0				0	60
	G06	SYBR		Unkn			23.4789	23.4789	0				0	60
	G07	SYBR		Unkn			23.3986	23.3986	0				0	60
	G08	SYBR		Unkn			22.9958	22.9958	0				0	60
	G09	SYBR		Unkn			24.8949	24.8949	0				0	60
	G10	SYBR		Unkn			23.7833	23.7833	0				0	60
	G11	SYBR		Unkn			24.2004	24.2004	0				0	60
	G12	SYBR		Unkn			24.2503	24.2503	0				0	60
	G13	SYBR		Unkn			24.3477	24.3477	0				0	60
	G14	SYBR		Unkn			24.1087	24.1087	0				0	60
	G15	SYBR		Unkn			21.8595	21.8595	0				0	60
	G16	SYBR		Unkn			22.4342	22.4342	0				0	60
	G17	SYBR		Unkn				0	0			0	0	60
	G18	SYBR		Unkn			22.6853	22.6853	0				0	60
	G19	SYBR		Unkn			23.5912	23.5912	0				0	60
	G20	SYBR		Unkn			24.1659	24.1659	0				0	60
	G21	SYBR		Unkn			23.4017	23.4017	0				0	60
	G22	SYBR		Unkn			23.3328	23.3328	0				0	60
	G23	SYBR		Unkn			24.1896	24.1896	0				0	60
	G24	SYBR		Unkn			23.016	23.016	0				0	60
	H01	SYBR		Unkn			24.6585	24.6585	0				0	60
	H02	SYBR		Unkn			24.1386	24.1386	0				0	60
	H03	SYBR		Unkn			24.2453	24.2453	0				0	60
	H04	SYBR		Unkn			38.7764	38.7764	0				0	60
	H05	SYBR		Unkn			22.8263	22.8263	0				0	60
	H06	SYBR		Unkn			23.7904	23.7904	0				0	60
	H07	SYBR		Unkn			23.5008	23.5008	0				0	60
	H08	SYBR		Unkn			23.1335	23.1335	0				0	60
	H09	SYBR		Unkn			25.1163	25.1163	0				0	60
	H10	SYBR		Unkn			23.738	23.738	0				0	60
	H11	SYBR		Unkn			24.6648	24.6648	0				0	60
	H12	SYBR		Unkn			24.3367	24.3367	0				0	60
	H13	SYBR		Unkn			24.2505	24.2505	0				0	60
	H14	SYBR		Unkn			24.2344	24.2344	0				0	60
	H15	SYBR		Unkn			21.9489	21.9489	0				0	60
	H16	SYBR		Unkn			22.2811	22.2811	0				0	60
	H17	SYBR		Unkn				0	0			0	0	60
	H18	SYBR		Unkn			22.815	22.815	0				0	60
	H19	SYBR		Unkn			23.3935	23.3935	0				0	60
	H20	SYBR		Unkn			24.1898	24.1898	0				0	60
	H21	SYBR		Unkn			23.6041	23.6041	0				0	60
	H22	SYBR		Unkn			23.3065	23.3065	0				0	60
	H23	SYBR		Unkn			24.1621	24.1621	0				0	60
	H24	SYBR		Unkn			22.927	22.927	0				0	60
	I01	SYBR		Unkn				0	0			0	0	60
	I02	SYBR		Unkn				0	0			0	0	60
	I03	SYBR		Unkn				0	0			0	0	60
	I04	SYBR		Unkn				0	0			0	0	60
	I05	SYBR		Unkn				0	0			0	0	60
	I06	SYBR		Unkn				0	0			0	0	60
	I07	SYBR		Unkn				0	0			0	0	60
	I08	SYBR		Unkn				0	0			0	0	60
	I09	SYBR		Unkn				0	0			0	0	60
	I10	SYBR		Unkn				0	0			0	0	60
	I11	SYBR		Unkn				0	0			0	0	60
	I12	SYBR		Unkn				0	0			0	0	60
	I13	SYBR		Unkn				0	0			0	0	60
	I14	SYBR		Unkn				0	0			0	0	60
	I15	SYBR		Unkn				0	0			0	0	60
	I16	SYBR		Unkn				0	0			0	0	60
	I17	SYBR		Unkn				0	0			0	0	60
	I18	SYBR		Unkn				0	0			0	0	60
	I19	SYBR		Unkn				0	0			0	0	60
	I20	SYBR		Unkn				0	0			0	0	60
	I21	SYBR		Unkn				0	0			0	0	60
	I22	SYBR		Unkn				0	0			0	0	60
	I23	SYBR		Unkn				0	0			0	0	60
	I24	SYBR		Unkn				0	0			0	0	60
	J01	SYBR		Unkn			26.1256	26.1256	0				0	60
	J02	SYBR		Unkn			25.4634	25.4634	0				0	60
	J03	SYBR		Unkn			25.7565	25.7565	0				0	60
	J04	SYBR		Unkn				0	0			0	0	60
	J05	SYBR		Unkn			23.5414	23.5414	0				0	60
	J06	SYBR		Unkn			24.4676	24.4676	0				0	60
	J07	SYBR		Unkn			25.1158	25.1158	0				0	60
	J08	SYBR		Unkn			24.4741	24.4741	0				0	60
	J09	SYBR		Unkn			25.7146	25.7146	0				0	60
	J10	SYBR		Unkn			25.0971	25.0971	0				0	60
	J11	SYBR		Unkn			25.6449	25.6449	0				0	60
	J12	SYBR		Unkn			25.2656	25.2656	0				0	60
	J13	SYBR		Unkn			25.3486	25.3486	0				0	60
	J14	SYBR		Unkn			25.1163	25.1163	0				0	60
	J15	SYBR		Unkn			23.1297	23.1297	0				0	60
	J16	SYBR		Unkn			23.5399	23.5399	0				0	60
	J17	SYBR		Unkn				0	0			0	0	60
	J18	SYBR		Unkn			23.2541	23.2541	0				0	60
	J19	SYBR		Unkn			24.2078	24.2078	0				0	60
	J20	SYBR		Unkn			25.1889	25.1889	0				0	60
	J21	SYBR		Unkn			24.4467	24.4467	0				0	60
	J22	SYBR		Unkn			24.1849	24.1849	0				0	60
	J23	SYBR		Unkn			25.012	25.012	0				0	60
	J24	SYBR		Unkn			23.8071	23.8071	0				0	60
	K01	SYBR		Unkn			26.0149	26.0149	0				0	60
	K02	SYBR		Unkn			25.4943	25.4943	0				0	60
	K03	SYBR		Unkn			25.6169	25.6169	0				0	60
	K04	SYBR		Unkn				0	0			0	0	60
	K05	SYBR		Unkn			23.4002	23.4002	0				0	60
	K06	SYBR		Unkn			24.3213	24.3213	0				0	60
	K07	SYBR		Unkn			25.1327	25.1327	0				0	60
	K08	SYBR		Unkn			24.1653	24.1653	0				0	60
	K09	SYBR		Unkn			26.0519	26.0519	0				0	60
	K10	SYBR		Unkn			25.1942	25.1942	0				0	60
	K11	SYBR		Unkn			25.3217	25.3217	0				0	60
	K12	SYBR		Unkn			25.2749	25.2749	0				0	60
	K13	SYBR		Unkn			25.2571	25.2571	0				0	60
	K14	SYBR		Unkn			24.9639	24.9639	0				0	60
	K15	SYBR		Unkn			23.0393	23.0393	0				0	60
	K16	SYBR		Unkn			23.5123	23.5123	0				0	60
	K17	SYBR		Unkn				0	0			0	0	60
	K18	SYBR		Unkn			23.2785	23.2785	0				0	60
	K19	SYBR		Unkn			24.4013	24.4013	0				0	60
	K20	SYBR		Unkn			24.9906	24.9906	0				0	60
	K21	SYBR		Unkn			24.4424	24.4424	0				0	60
	K22	SYBR		Unkn			24.1897	24.1897	0				0	60
	K23	SYBR		Unkn			24.9961	24.9961	0				0	60
	K24	SYBR		Unkn			23.4855	23.4855	0				0	60
	L01	SYBR		Unkn				0	0			0	0	60
	L02	SYBR		Unkn				0	0			0	0	60
	L03	SYBR		Unkn				0	0			0	0	60
	L04	SYBR		Unkn				0	0			0	0	60
	L05	SYBR		Unkn				0	0			0	0	60
	L06	SYBR		Unkn				0	0			0	0	60
	L07	SYBR		Unkn				0	0			0	0	60
	L08	SYBR		Unkn				0	0			0	0	60
	L09	SYBR		Unkn				0	0			0	0	60
	L10	SYBR		Unkn				0	0			0	0	60
	L11	SYBR		Unkn				0	0			0	0	60
	L12	SYBR		Unkn				0	0			0	0	60
	L13	SYBR		Unkn				0	0			0	0	60
	L14	SYBR		Unkn				0	0			0	0	60
	L15	SYBR		Unkn				0	0			0	0	60
	L16	SYBR		Unkn				0	0			0	0	60
	L17	SYBR		Unkn				0	0			0	0	60
	L18	SYBR		Unkn				0	0			0	0	60
	L19	SYBR		Unkn				0	0			0	0	60
	L20	SYBR		Unkn				0	0			0	0	60
	L21	SYBR		Unkn				0	0			0	0	60
	L22	SYBR		Unkn				0	0			0	0	60
	L23	SYBR		Unkn				0	0			0	0	60
	L24	SYBR		Unkn				0	0			0	0	60
	M01	SYBR		Unkn			27.5802	27.5802	0				0	60
	M02	SYBR		Unkn			26.4637	26.4637	0				0	60
	M03	SYBR		Unkn			27.4571	27.4571	0				0	60
	M04	SYBR		Unkn			37.4165	37.4165	0				0	60
	M05	SYBR		Unkn			25.4095	25.4095	0				0	60
	M06	SYBR		Unkn			27.0152	27.0152	0				0	60
	M07	SYBR		Unkn			26.9226	26.9226	0				0	60
	M08	SYBR		Unkn			26.874	26.874	0				0	60
	M09	SYBR		Unkn			27.2583	27.2583	0				0	60
	M10	SYBR		Unkn			26.7435	26.7435	0				0	60
	M11	SYBR		Unkn			27.5375	27.5375	0				0	60
	M12	SYBR		Unkn			27.4148	27.4148	0				0	60
	M13	SYBR		Unkn			27.7619	27.7619	0				0	60
	M14	SYBR		Unkn			27.7194	27.7194	0				0	60
	M15	SYBR		Unkn			25.5022	25.5022	0				0	60
	M16	SYBR		Unkn			26.3412	26.3412	0				0	60
	M17	SYBR		Unkn			26.1574	26.1574	0				0	60
	M18	SYBR		Unkn			25.5407	25.5407	0				0	60
	M19	SYBR		Unkn			26.545	26.545	0				0	60
	M20	SYBR		Unkn			26.8029	26.8029	0				0	60
	M21	SYBR		Unkn			26.4733	26.4733	0				0	60
	M22	SYBR		Unkn			26.2245	26.2245	0				0	60
	M23	SYBR		Unkn			26.8278	26.8278	0				0	60
	M24	SYBR		Unkn			27.048	27.048	0				0	60
	N01	SYBR		Unkn			27.7255	27.7255	0				0	60
	N02	SYBR		Unkn			27.3536	27.3536	0				0	60
	N03	SYBR		Unkn			27.2859	27.2859	0				0	60
	N04	SYBR		Unkn				0	0			0	0	60
	N05	SYBR		Unkn			25.445	25.445	0				0	60
	N06	SYBR		Unkn			27.0529	27.0529	0				0	60
	N07	SYBR		Unkn			27.0882	27.0882	0				0	60
	N08	SYBR		Unkn			26.9638	26.9638	0				0	60
	N09	SYBR		Unkn			27.0963	27.0963	0				0	60
	N10	SYBR		Unkn			26.9796	26.9796	0				0	60
	N11	SYBR		Unkn			27.351	27.351	0				0	60
	N12	SYBR		Unkn			27.7234	27.7234	0				0	60
	N13	SYBR		Unkn			28.0294	28.0294	0				0	60
	N14	SYBR		Unkn			27.8759	27.8759	0				0	60
	N15	SYBR		Unkn			25.769	25.769	0				0	60
	N16	SYBR		Unkn			26.5127	26.5127	0				0	60
	N17	SYBR		Unkn			26.1601	26.1601	0				0	60
	N18	SYBR		Unkn			25.5347	25.5347	0				0	60
	N19	SYBR		Unkn			26.8522	26.8522	0				0	60
	N20	SYBR		Unkn			27.0005	27.0005	0				0	60
	N21	SYBR		Unkn			26.3333	26.3333	0				0	60
	N22	SYBR		Unkn			26.3046	26.3046	0				0	60
	N23	SYBR		Unkn			26.6727	26.6727	0				0	60
	N24	SYBR		Unkn			26.8686	26.8686	0				0	60
	O01	SYBR		Unkn			19.4159	19.4159	0				0	60
	O02	SYBR		Unkn			19.0826	19.0826	0				0	60
	O03	SYBR		Unkn			19.1369	19.1369	0				0	60
	O04	SYBR		Unkn			33.9256	33.9256	0				0	60
	O05	SYBR		Unkn			18.9698	18.9698	0				0	60
	O06	SYBR		Unkn			19.4388	19.4388	0				0	60
	O07	SYBR		Unkn			19.1288	19.1288	0				0	60
	O08	SYBR		Unkn			18.836	18.836	0				0	60
	O09	SYBR		Unkn			20.236	20.236	0				0	60
	O10	SYBR		Unkn			19.1555	19.1555	0				0	60
	O11	SYBR		Unkn			19.5815	19.5815	0				0	60
	O12	SYBR		Unkn			19.4264	19.4264	0				0	60
	O13	SYBR		Unkn			20.2534	20.2534	0				0	60
	O14	SYBR		Unkn			20.1232	20.1232	0				0	60
	O15	SYBR		Unkn			17.379	17.379	0				0	60
	O16	SYBR		Unkn			17.5685	17.5685	0				0	60
	O17	SYBR		Unkn			19.8117	19.8117	0				0	60
	O18	SYBR		Unkn			20.0743	20.0743	0				0	60
	O19	SYBR		Unkn			20.2155	20.2155	0				0	60
	O20	SYBR		Unkn			20.5603	20.5603	0				0	60
	O21	SYBR		Unkn			20.1462	20.1462	0				0	60
	O22	SYBR		Unkn			19.8823	19.8823	0				0	60
	O23	SYBR		Unkn			20.3908	20.3908	0				0	60
	O24	SYBR		Unkn			20.3365	20.3365	0				0	60
	P01	SYBR		Unkn			19.4367	19.4367	0				0	60
	P02	SYBR		Unkn			19.1187	19.1187	0				0	60
	P03	SYBR		Unkn			19.133	19.133	0				0	60
	P04	SYBR		Unkn			33.1486	33.1486	0				0	60
	P05	SYBR		Unkn			18.6718	18.6718	0				0	60
	P06	SYBR		Unkn			19.4347	19.4347	0				0	60
	P07	SYBR		Unkn			19.2576	19.2576	0				0	60
	P08	SYBR		Unkn			18.9546	18.9546	0				0	60
	P09	SYBR		Unkn			20.0365	20.0365	0				0	60
	P10	SYBR		Unkn			19.2992	19.2992	0				0	60
	P11	SYBR		Unkn			19.5404	19.5404	0				0	60
	P12	SYBR		Unkn			19.5613	19.5613	0				0	60
	P13	SYBR		Unkn			20.3267	20.3267	0				0	60
	P14	SYBR		Unkn			20.1127	20.1127	0				0	60
	P15	SYBR		Unkn			17.5355	17.5355	0				0	60
	P16	SYBR		Unkn			17.4474	17.4474	0				0	60
	P17	SYBR		Unkn			19.7814	19.7814	0				0	60
	P18	SYBR		Unkn			20.197	20.197	0				0	60
	P19	SYBR		Unkn			20.1745	20.1745	0				0	60
	P20	SYBR		Unkn			20.7082	20.7082	0				0	60
	P21	SYBR		Unkn			20.1062	20.1062	0				0	60
	P22	SYBR		Unkn			19.8406	19.8406	0				0	60
	P23	SYBR		Unkn			20.3846	20.3846	0				0	60
	P24	SYBR		Unkn			20.2948	20.2948	0				0	60

## Sheet: Run Information
File Name	longmi0930.pcrd
Created By User	admin
Notes
ID
Run Started	09/30/2023 08:47:01 UTC
Run Ended	09/30/2023 09:50:19 UTC
Sample Vol	10
Lid Temp	95
Protocol File Name	sybr.prcl
Plate Setup File Name	Quick Plate_384 wells_SYBR Only.pltd
Base Serial Number	CT057014
Optical Head Serial Number	786BR06890
CFX Maestro Version	4.1.2433.1219.

## Sheet: bax
					GAPDH
治疗后	27.0711	27.115	治疗后	25.0711	19.4159	5.65522		-1.1701	2.25028		1.27596	0.695346	-1.1701	2.25028
治疗后	26.9134	27.0335		24.9134	19.0826	5.83078		-0.994536	1.99244				-0.994536	1.99244
治疗后	27.0105	27.0678		25.0105	19.1369	5.87355		-0.951769	1.93424				-0.951769	1.93424
治疗后	35.7221			35.7221	33.9256	1.79656		-5.02876					-5.02876
治疗后	26.07	26.1919		26.07	18.9698	7.10022		0.274897	0.826509				0.274897	0.826509
治疗后	26.7073	26.8637		26.7073	19.4388	7.26848		0.443164	0.73552				0.443164	0.73552
治疗后	26.5938	26.5759		26.5938	19.1288	7.46504		0.639717	0.641839				0.639717	0.641839
治疗后	24.6736	24.4356		24.6736	18.836	5.83763		-0.987688	1.983				-0.987688	1.983
治疗前	27.3861	27.1831		26.115	19.4367	6.67836		-0.146963	1.10724				-0.146963	1.10724
治疗前	26.9571	26.6808		26.0335	19.1187	6.91479		0.0894676	0.93987				0.0894676	0.93987
治疗前	27.3939	27.3197		26.0678	19.133	6.93478		0.109465	0.926932				0.109465	0.926932
治疗前	27.45	27.3774			33.1486	-33.1486		-39.9739					-39.9739
治疗前	27.2785	27.3608		26.1919	18.6718	7.52005		0.694735	0.617823				0.694735	0.617823
治疗前	27.081	27.2065		26.8637	19.4347	7.42906		0.603741	0.658045				0.603741	0.658045
治疗前	25.0262	25.0266		26.5759	19.2576	7.31826		0.492938	0.710577				0.492938	0.710577
治疗前	25.1705	25.0398		24.4356	18.9546	5.48098		-1.34434	2.53914				-1.34434	2.53914
对照	26.7793	26.9141
对照	27.0921	27.1406	治疗前	27.3861	20.236	7.15005		0.324735	0.798445		0.662038	0.159557	0.324735	0.798445
对照	27.0092	27.1763		26.9571	19.1555	7.80154		0.97622	0.50831				0.97622	0.50831
对照	27.3489	27.3023		27.3939	19.5815	7.81236		0.987044	0.50451				0.987044	0.50451
对照	27.0424	27.0762		27.45	19.4264	8.02362		1.1983	0.435789				1.1983	0.435789
对照	26.7527	27.053		27.2785	20.2534	7.02517		0.199848	0.870642				0.199848	0.870642
对照	27.2476	27.1592		27.081	20.1232	6.95783		0.132513	0.912241				0.132513	0.912241
对照	26.5395	26.4766		25.0262	17.379	7.64724		0.82192	0.565689				0.82192	0.565689
				25.1705	17.5685	7.602		0.776685	0.583706				0.776685	0.583706
				27.1831	20.0365	7.14656		0.321239	0.800382				0.321239	0.800382
				26.6808	19.2992	7.38164		0.556325	0.680032				0.556325	0.680032
				27.3197	19.5404	7.77924		0.953918	0.516229				0.953918	0.516229
				27.3774	19.5613	7.81617		0.990846	0.503183				0.990846	0.503183
				27.3608	20.3267	7.03403		0.208707	0.865313				0.208707	0.865313
				27.2065	20.1127	7.09381		0.268489	0.830189				0.268489	0.830189
				25.0266	17.5355	7.49111		0.665792	0.630342				0.665792	0.630342
				25.0398	17.4474	7.59239		0.767075	0.587608				0.767075	0.587608
			对照	26.7793	19.8117	6.9676	6.82532	0.142276	0.906089		1.02021	0.228315	0.142276	0.906089
				27.0921	20.0743	7.01773		0.192411	0.875142				0.192411	0.875142
				27.0092	20.2155	6.79363		-0.0316943	1.02221				-0.0316943	1.02221
				27.3489	20.5603	6.78862		-0.0367027	1.02577				-0.0367027	1.02577
				27.0424	20.1462	6.89623		0.0709093	0.952038				0.0709093	0.952038
				26.7527	19.8823	6.87034		0.0450215	0.969275				0.0450215	0.969275
				27.2476	20.3908	6.85682		0.0315028	0.978401				0.0315028	0.978401
				26.5395	20.3365	6.20299		-0.622325	1.53935				-0.622325	1.53935
				26.9141	19.7814	7.13272		0.3074	0.808097				0.3074	0.808097
				27.1406	20.197	6.9436		0.11828	0.921285				0.11828	0.921285
				27.1763	20.1745	7.00181		0.176495	0.88485				0.176495	0.88485
				27.3023	20.7082	6.59414		-0.231182	1.1738				-0.231182	1.1738
				27.0762	20.1062	6.97003		0.144715	0.904558				0.144715	0.904558
				27.053	19.8406	7.21246		0.387137	0.764645				0.387137	0.764645
				27.1592	20.3846	6.77461		-0.0507142	1.03578				-0.0507142	1.03578
				26.4766	20.2948	6.18179		-0.64353	1.56215				-0.64353	1.56215

## Sheet: bcl2
治疗后	28.682	28.7961			GAPDH
治疗后	28.5972	28.4141	治疗后	28.682	19.4159	9.26615		4.92369	0.0329474		0.0344707	0.0149601	-0.462952	1.37836	1.44209
治疗后	28.4279	28.2884		28.5972	19.0826	9.5146		5.17214	0.0277351				-0.214502	1.1603
治疗后				28.4279	19.1369	9.291		4.94854	0.0323847				-0.438099	1.35482
治疗后	27.4244	27.069			33.9256	-33.9256		-38.268
治疗后	28.26	27.9615		27.4244	18.9698	8.45456		4.1121	0.0578275				-1.27454	2.41922
治疗后	29.2221	29.0042		28.26	19.4388	8.82121		4.47875	0.04485				-0.907897	1.87631
治疗后	29.3127	29.2186		29.2221	19.1288	10.0934		5.75092	0.0185696				0.364273	0.77686
治疗前	30.5597	30.376		29.3127	18.836	10.4767		6.13422	0.0142369				0.747581	0.595601
治疗前	30.0912	30.2389		28.7961	19.4367	9.35938		5.01692	0.0308856				-0.369723	1.2921
治疗前	29.1566	28.8805		28.4141	19.1187	9.29545		4.95299	0.032285				-0.43365	1.35065
治疗前	29.2447	28.7346		28.2884	19.133	9.15539		4.81293	0.0355765				-0.573711	1.48835
治疗前	29.2312	29.3236			33.1486	-33.1486		-37.491
治疗前	28.9325	29.3284		27.069	18.6718	8.39712		4.05466	0.0601764				-1.33199	2.51749
治疗前	27.2603	26.9117		27.9615	19.4347	8.52688		4.18442	0.055				-1.20222	2.30093
治疗前	27.5406	27.4384		29.0042	19.2576	9.74655		5.40409	0.023616				0.0174458	0.98798
对照				29.2186	18.9546	10.264		5.92152	0.0164986				0.534872	0.69022
对照	27.4699	27.1689
对照	28.1261	28.2742	对照	30.5597	20.236	10.3237	9.7291	5.98122	0.0158297		0.0261959	0.0108367	0.594577	0.662239	1.09591
对照	28.2862	28.1798		30.0912	19.1555	10.9357		6.59321	0.0103573				1.20656	0.4333
对照	28.1164	28.0654		29.1566	19.5815	9.57502		5.23256	0.0265977				-0.154088	1.11272
对照	27.9451	28.0029		29.2447	19.4264	9.81834		5.47587	0.0224697				0.089231	0.940024
对照	28.533	28.8705		29.2312	20.2534	8.97783		4.63537	0.0402359				-0.751271	1.68327
对照	27.8235	27.5222		28.9325	20.1232	8.80938		4.46692	0.0452193				-0.919727	1.89176
				27.2603	17.379	9.88127		5.53881	0.0215106				0.152167	0.899898
				27.5406	17.5685	9.97218		5.62972	0.020197				0.243075	0.844942
				30.376	20.0365	10.3395		5.99701	0.0156574				0.61037	0.655029
				30.2389	19.2992	10.9397		6.59724	0.0103284				1.21059	0.432091
				28.8805	19.5404	9.34007		4.99761	0.0313019				-0.389037	1.30952
				28.7346	19.5613	9.17329		4.83083	0.0351379				-0.555813	1.47
				29.3236	20.3267	8.99685		4.65439	0.0397089				-0.732249	1.66123
				29.3284	20.1127	9.21576		4.8733	0.0341187				-0.513348	1.42736
				26.9117	17.5355	9.37618		5.03371	0.0305282				-0.352928	1.27715
				27.4384	17.4474	9.99099		5.64853	0.0199353				0.261887	0.833996
			治疗前	27.4699	19.8117	7.65818	4.34246	3.31572	0.100431		0.0924129	0.0345789	-2.07092	4.20156	3.86611
				28.1261	20.0743	8.05178		3.70932	0.0764512				-1.67733	3.19835
				28.2862	20.2155	8.07064		3.72818	0.0754579				-1.65846	3.15679
				28.1164	20.5603	7.55611		3.21365	0.107794				-2.17299	4.50958
				27.9451	20.1462	7.79893		3.45647	0.091096				-1.93018	3.81101
				28.533	19.8823	8.65065		4.30819	0.0504785				-1.07846	2.11177
				27.8235	20.3908	7.43274		3.09028	0.117418				-2.29637	4.91219
				27.1689	20.3365	6.83244		2.48998	0.178009				-2.89666	7.44701
				28.2742	19.7814	8.49283		4.15036	0.0563139				-1.23628	2.3559
				28.1798	20.197	7.98285		3.64039	0.0801922				-1.74625	3.35485
				28.0654	20.1745	7.8909		3.54844	0.0854698				-1.8382	3.57564
				28.0029	20.7082	7.29476		2.9523	0.129202				-2.43434	5.40517
				28.8705	20.1062	8.7643		4.42184	0.0466544				-0.964801	1.95179
				27.5222	19.8406	7.68161		3.33915	0.0988133				-2.04749	4.13387
					20.3846	-20.3846		-24.7271
					20.2948	-20.2948		-24.6372

## Sheet: pten
治疗后	24.8129	24.6585			GAPDH
治疗后	24.1384	24.1386	治疗后	24.8129	19.4159	5.39704		-0.136455	1.0992		2.40629	1.78276	0.842883	0.557528	1.2205
治疗后	24.3576	24.2453		24.1384	19.0826	5.0558		-0.477698	1.39252				0.50164	0.706304
治疗后	36.3895	38.7764		24.3576	19.1369	5.22063		-0.312868	1.24217				0.66647	0.630046
治疗后	22.5954	22.8263		36.3895	33.9256	2.46388		-3.06962	8.39551				-2.09028	4.25831
治疗后	23.4789	23.7904		22.5954	18.9698	3.62558		-1.90791	3.75266				-0.928574	1.90339
治疗后	23.3986	23.5008		23.4789	19.4388	4.04013		-1.49337	2.81546				-0.514031	1.42803
治疗后	22.9958	23.1335		23.3986	19.1288	4.2698		-1.2637	2.40111				-0.284362	1.21787
治疗前	24.8949	25.1163		22.9958	18.836	4.15983		-1.37366	2.59128				-0.394326	1.31433
治疗前	23.7833	23.738		24.6585	19.4367	5.22179		-0.311707	1.24118				0.667631	0.62954
治疗前	24.2004	24.6648		24.1386	19.1187	5.01991		-0.513589	1.4276				0.465749	0.724095
治疗前	24.2503	24.3367		24.2453	19.133	5.11226		-0.421235	1.33907				0.558103	0.679194
治疗前	24.3477	24.2505		38.7764	33.1486	5.62785		0.0943562	0.93669				1.07369	0.475101
治疗前	24.1087	24.2344		22.8263	18.6718	4.15447		-1.37902	2.60092				-0.399684	1.31922
治疗前	21.8595	21.9489		23.7904	19.4347	4.35579		-1.17771	2.26217				-0.19837	1.1474
治疗前	22.4342	22.2811		23.5008	19.2576	4.24318		-1.29031	2.44581				-0.310976	1.24055
对照				23.1335	18.9546	4.17883		-1.35466	2.55737				-0.375323	1.29713
对照	22.6853	22.815
对照	23.5912	23.3935	对照	24.8949	20.236	4.65882	4.55416	-0.874679	1.8336		2.03508	0.540534	0.104659	0.930025	1.03222
对照	24.1659	24.1898		23.7833	19.1555	4.62775		-0.905748	1.87352				0.0735898	0.950271
对照	23.4017	23.6041		24.2004	19.5815	4.61891		-0.914587	1.88503				0.0647506	0.956111
对照	23.3328	23.3065		24.2503	19.4264	4.82385		-0.709642	1.6354				0.269696	0.829494
对照	24.1896	24.1621		24.3477	20.2534	4.09429		-1.4392	2.71171				-0.459866	1.37541
对照	23.016	22.927		24.1087	20.1232	3.98556		-1.54794	2.92399				-0.568603	1.48309
				21.8595	17.379	4.48055		-1.05295	2.07476				-0.0736075	1.05234
				22.4342	17.5685	4.86573		-0.667763	1.58861				0.311575	0.805761
				25.1163	20.0365	5.07978		-0.453721	1.36957				0.525617	0.694662
				23.738	19.2992	4.43881		-1.09468	2.13566				-0.115343	1.08323
				24.6648	19.5404	5.1244		-0.409101	1.32786				0.570237	0.673506
				24.3367	19.5613	4.7754		-0.758099	1.69126				0.221239	0.857828
				24.2505	20.3267	3.92374		-1.60975	3.052				-0.630415	1.54801
				24.2344	20.1127	4.12174		-1.41176	2.66061				-0.432418	1.34949
				21.9489	17.5355	4.41345		-1.12005	2.17354				-0.14071	1.10245
				22.2811	17.4474	4.83375		-0.699741	1.62421				0.279597	0.823821
			治疗前		19.8117		5.5335	-5.5335			1.11338	0.525455	-4.55416		0.564718
				26.6853	20.0743	6.61097		1.07748	0.473856				2.05682	0.240346
				25.5912	20.2155	5.3757		-0.157797	1.11558				0.821541	0.565837
				25.1659	20.5603	4.60557		-0.927925	1.90254				0.0514129	0.964991
				26.4017	20.1462	6.25556		0.722064	0.606229				1.7014	0.307487
				25.3328	19.8823	5.45049		-0.0830043	1.05922				0.896334	0.53725
				25.1896	20.3908	4.79877		-0.734729	1.66408				0.244609	0.844044
				26.016	20.3365	5.67952		0.146022	0.903739				1.12536	0.458388
					19.7814			-5.5335					-4.55416
				26.815	20.197	6.61808		1.08459	0.471528				2.06392	0.239165
				26.3935	20.1745	6.21901		0.685516	0.621784				1.66485	0.315376
				25.1898	20.7082	4.48166		-1.05184	2.07317				-0.0724979	1.05154
				25.6041	20.1062	5.49791		-0.0355834	1.02497				0.943755	0.519878
				25.3065	19.8406	5.46589		-0.0676093	1.04798				0.911729	0.531548
				25.1621	20.3846	4.77754		-0.755959	1.68875				0.223379	0.856557
				25.927	20.2948	5.63227		0.0987759	0.933825				1.07811	0.473648

## Sheet: pi3k
治疗后	26.1256	26.0149			GAPDH
治疗后	25.4634	25.4943	治疗后	26.1256	19.4159	6.70979		5.64848	0.019936		0.0431536	0.0236899	1.09173	0.469198
治疗后	25.7565	25.6169		25.4634	19.0826	6.38076		5.31946	0.0250428				0.762708	0.589389
治疗后				25.7565	19.1369	6.61955		5.55825	0.0212227				1.0015	0.499482
治疗后	23.5414	23.4002			33.9256	-33.9256		-34.9869
治疗后	24.4676	24.3213		23.5414	18.9698	4.5716		3.51029	0.08776				-1.04646	2.06545
治疗后	25.1158	25.1327		24.4676	19.4388	5.02882		3.96752	0.0639232				-0.589233	1.50445
治疗后	24.4741	24.1653		25.1158	19.1288	5.98708		4.92577	0.0328999				0.369024	0.774306
治疗前	25.7146	26.0519		24.4741	18.836	5.6381		4.5768	0.0419031				0.0200489	0.986199
治疗前	25.0971	25.1942		26.0149	19.4367	6.57821		5.51691	0.0218396				0.960161	0.514
治疗前	25.6449	25.3217		25.4943	19.1187	6.37558		5.31428	0.025133				0.757525	0.59151
治疗前	25.2656	25.2749		25.6169	19.133	6.48382		5.42252	0.0233163				0.865767	0.548755
治疗前	25.3486	25.2571			33.1486	-33.1486		-34.2099
治疗前	25.1163	24.9639		23.4002	18.6718	4.72835		3.66705	0.0787244				-0.889705	1.8528
治疗前	23.1297	23.0393		24.3213	19.4347	4.88667		3.82537	0.0705424				-0.731384	1.66023
治疗前	23.5399	23.5123		25.1327	19.2576	5.8751		4.81379	0.0355553				0.257042	0.836802
对照				24.1653	18.9546	5.21069		4.14939	0.056352				-0.407362	1.32626
对照	23.2541	23.2785
对照	24.2078	24.4013	对照	25.7146	20.236	5.4786	5.61805	4.41729	0.0468018		0.0443709	0.014289	-0.139457	1.10149
对照	25.1889	24.9906		25.0971	19.1555	5.94158		4.88027	0.0339541				0.323522	0.799117
对照	24.4467	24.4424		25.6449	19.5815	6.06336		5.00206	0.0312055				0.445307	0.734428
对照	24.1849	24.1897		25.2656	19.4264	5.83914		4.77784	0.0364525				0.22109	0.857917
对照	25.012	24.9961		25.3486	20.2534	5.09521		4.0339	0.0610483				-0.522846	1.43679
对照	23.8071	23.4855		25.1163	20.1232	4.99314		3.93184	0.0655239				-0.624915	1.54212
				23.1297	17.379	5.75075		4.68945	0.0387558				0.132695	0.912126
				23.5399	17.5685	5.97141		4.91011	0.0332591				0.353357	0.782761
				26.0519	20.0365	6.01537		4.95407	0.0322609				0.39732	0.759267
				25.1942	19.2992	5.895		4.83369	0.0350682				0.276943	0.825338
				25.3217	19.5404	5.78129		4.71998	0.037944				0.163234	0.893021
				25.2749	19.5613	5.71362		4.65232	0.0397662				0.0955647	0.935906
				25.2571	20.3267	4.93035		3.86904	0.0684387				-0.687708	1.61072
				24.9639	20.1127	4.85126		3.78996	0.0722952				-0.766795	1.70149
				23.0393	17.5355	5.50383		4.44253	0.0459902				-0.114221	1.08239
				23.5123	17.4474	6.06496		5.00366	0.0311709				0.446908	0.733613
			治疗前		19.8117	-19.8117	1.0613	-20.873			0.136806	0.0592994
				23.2541	20.0743	3.17978		2.11847	0.23029				-2.43828	5.41994
				24.2078	20.2155	3.99228		2.93098	0.131126				-1.62577	3.08607
				25.1889	20.5603	4.62857		3.56727	0.0843616				-0.989481	1.98547
				24.4467	20.1462	4.30053		3.23923	0.1059				-1.31752	2.49238
				24.1849	19.8823	4.30259		3.24128	0.105749				-1.31547	2.48883
				25.012	20.3908	4.62118		3.55988	0.0847949				-0.996871	1.99567
				23.8071	20.3365	3.47064		2.40934	0.188242				-2.14741	4.43032
					19.7814	-19.7814		-20.8427
				23.2785	20.197	3.08158		2.02028	0.24651				-2.53647	5.80168
				24.4013	20.1745	4.22675		3.16545	0.111456				-1.3913	2.62315
				24.9906	20.7082	4.28246		3.22116	0.107235				-1.33559	2.52379
				24.4424	20.1062	4.33626		3.27496	0.103309				-1.28179	2.43141
				24.1897	19.8406	4.34913		3.28782	0.102392				-1.26893	2.40983
				24.9961	20.3846	4.61147		3.55016	0.0853679				-1.00659	2.00915
				23.4855	20.2948	3.19074		2.12943	0.228548				-2.42732	5.37893

## Sheet: akt
治疗后	27.5802	27.7255			GAPDH
治疗后	26.4637	27.3536	治疗后	27.5802	19.4159	8.16429		1.88669	0.270427		0.823206	0.287224	0.819477
治疗后	27.4571	27.2859		26.4637	19.0826	7.38106		1.10345	0.465401			-0.496011	1.41031
治疗后	37.4165			27.4571	19.1369	8.32014		2.04254	0.242736			0.443074	0.735565
治疗后	25.4095	25.445		37.4165	33.9256	3.49094		-2.78666	6.90032
治疗后	27.0152	27.0529		25.4095	18.9698	6.43964		0.162043	0.893758			-1.43742	2.70836
治疗后	26.9226	27.0882		27.0152	19.4388	7.57641		1.29881	0.406462			-0.300657	1.23171
治疗后	26.874	26.9638		26.9226	19.1288	7.79387		1.51627	0.349588			-0.0831931	1.05936
治疗前	27.2583	27.0963		26.874	18.836	8.03797		1.76037	0.295172			0.160909	0.894462
治疗前	26.7435	26.9796		27.7255	19.4367	8.28885		2.01124	0.248059			0.41178	0.751696
治疗前	27.5375	27.351		27.3536	19.1187	8.23493		1.95733	0.257505			0.357862	0.78032
治疗前	27.4148	27.7234		27.2859	19.133	8.15282		1.87522	0.272586			0.275751	0.82602
治疗前	27.7619	28.0294			33.1486	-33.1486		-39.4262
治疗前	27.7194	27.8759		25.445	18.6718	6.77313		0.495528	0.709302			-1.10394	2.1494
治疗前	25.5022	25.769		27.0529	19.4347	7.61822		1.34062	0.39485			-0.258842	1.19652
治疗前	26.3412	26.5127		27.0882	19.2576	7.83058		1.55298	0.340806			-0.0464879	1.03275
对照	26.1574	26.1601		26.9638	18.9546	8.00921		1.7316	0.301117			0.13214	0.912477
对照	25.5407	25.5347
对照	26.545	26.8522	对照	27.2583	20.236	7.02228	7.87707	0.744683	0.596799		0.35054	-0.854781	1.80848
对照	26.8029	27.0005		26.7435	19.1555	7.58797		1.31037	0.403217			-0.289095	1.22187
对照	26.4733	26.3333		27.5375	19.5815	7.95596		1.67835	0.312439			0.07889	0.946786
对照	26.2245	26.3046		27.4148	19.4264	7.98841		1.71081	0.305489			0.111343	0.925726
对照	26.8278	26.6727		27.7619	20.2534	7.50851		1.23091	0.426048			-0.368554	1.29106
对照	27.048	26.8686		27.7194	20.1232	7.59625		1.31865	0.40091			-0.280817	1.21488
				25.5022	17.379	8.12323		1.84563	0.278234			0.246164	0.843136
				26.3412	17.5685	8.77272		2.49512	0.177375			0.895657	0.537502
				27.0963	20.0365	7.05981		0.78221	0.581475			-0.817255	1.76205
				26.9796	19.2992	7.68042		1.40281	0.378191			-0.196651	1.14603
				27.351	19.5404	7.81057		1.53297	0.345565			-0.066494	1.04717
				27.7234	19.5613	8.16214		1.88454	0.270831			0.285071	0.820701
				28.0294	20.3267	7.70268		1.42508	0.372398			-0.174383	1.12848
				27.8759	20.1127	7.76325		1.48565	0.357088			-0.113815	1.08209
				25.769	17.5355	8.2335		1.9559	0.257761			0.356432	0.781094
				26.5127	17.4474	9.06535		2.78775	0.144812			1.18829	0.438824
			治疗前	26.1574	19.8117	6.3457	6.2776	0.0681021	0.953892		1.03598	-1.53136	2.89059
				25.5407	20.0743	5.46641		-0.811187	1.75465			-2.41065	5.31714
				26.545	20.2155	6.32952		0.051915	0.964655			-1.54755	2.9232
				26.8029	20.5603	6.24264		-0.034957	1.02453			-1.63442	3.10463
				26.4733	20.1462	6.32712		0.0495191	0.966258			-1.54995	2.92806
				26.2245	19.8823	6.3422		0.0646027	0.956209			-1.53486	2.89761
				26.8278	20.3908	6.43698		0.159377	0.895412			-1.44009	2.71337
				27.048	20.3365	6.71148		0.433882	0.740267			-1.16558	2.24324
				26.1601	19.7814	6.37874		0.101141	0.932296			-1.49832	2.82514
				25.5347	20.197	5.33774		-0.939857	1.91834			-2.53932	5.81316
				26.8522	20.1745	6.67766		0.400054	0.75783			-1.19941	2.29646
				27.0005	20.7082	6.29232		0.0147204	0.989848			-1.58474	2.99955
				26.3333	20.1062	6.22718		-0.0504169	1.03556			-1.64988	3.13808
				26.3046	19.8406	6.46403		0.186429	0.878778			-1.41304	2.66297
				26.6727	20.3846	6.28808		0.0104764	0.992765			-1.58899	3.00838
				26.8686	20.2948	6.5738		0.296199	0.814395			-1.30327	2.46787

## Sheet: GAPDH
治疗后	19.4159	19.4367			19.4159
治疗后	19.0826	19.1187			19.0826
治疗后	19.1369	19.133			19.1369
治疗后	33.9256	33.1486			33.9256
治疗后	18.9698	18.6718			18.9698
治疗后	19.4388	19.4347			19.4388
治疗后	19.1288	19.2576			19.1288
治疗后	18.836	18.9546			18.836
对照	20.236	20.0365			19.4367
对照	19.1555	19.2992			19.1187
对照	19.5815	19.5404			19.133
对照	19.4264	19.5613			33.1486
对照	20.2534	20.3267			18.6718
对照	20.1232	20.1127			19.4347
对照	17.379	17.5355			19.2576
对照	17.5685	17.4474			18.9546
治疗前	19.8117	19.7814
治疗前	20.0743	20.197			20.236
治疗前	20.2155	20.1745			19.1555
治疗前	20.5603	20.7082			19.5815
治疗前	20.1462	20.1062			19.4264
治疗前	19.8823	19.8406			20.2534
治疗前	20.3908	20.3846			20.1232
治疗前	20.3365	20.2948			17.379
					17.5685
					20.0365
					19.2992
					19.5404
					19.5613
					20.3267
					20.1127
					17.5355
					17.4474
					19.8117
					20.0743
					20.2155
					20.5603
					20.1462
					19.8823
					20.3908
					20.3365
					19.7814
					20.197
					20.1745
					20.7082
					20.1062
					19.8406
					20.3846
					20.2948
