# Supplementary material for: Mechanistic insights into Jianpi Qinghua Sanyu Yin treatment of raised erosive gastritis: ceRNA-mediated PI3K/AKT signaling pathways
Source: Front Pharmacol. 2025 Mar 3;16:1495020. doi: 10.3389/fphar.2025.1495020 (PMC11911336; doi:10.3389/fphar.2025.1495020)
Supplement: Supplementary file 4 [file DataSheet2.zip]

Archive with 7 entries (5 files):
- A-B CCK8/CCK8 IGF+JPQHSYY.xlsx
- A-B CCK8/cck8 JPQHSYY 24h.xlsx
- A-B CCK8/cck8 JPQHSYY 48h.xlsx
- C/
- C/Cell count.xlsx
- C/Figure.pptx
- A-B CCK8/
