# Supplementary material for: Mechanistic insights into Jianpi Qinghua Sanyu Yin treatment of raised erosive gastritis: ceRNA-mediated PI3K/AKT signaling pathways
Source: Front Pharmacol. 2025 Mar 3;16:1495020. doi: 10.3389/fphar.2025.1495020 (PMC11911336; doi:10.3389/fphar.2025.1495020)
Supplement: Supplementary file 4 [file DataSheet2.zip › A-B CCK8/CCK8 IGF+JPQHSYY.xlsx]

## Sheet: Sheet1
0.1026	0.1315	0.1415	1.6667	1.6264	1.9764	1.5339	1.7516	1.6596	0.1363	0.1424	0.1195
0.121	0.1459	0.152	1.7516	1.3035	1.9525	1.882	1.3749	1.1457	0.1497	0.1503	0.1373
0.1249	0.1476	0.1514	1.4575	1.1732	1.8504	1.8746	1.3529	1.2244	0.1539	0.1535	0.1399
0.1269	0.1509	0.1531	1.689	1.3022	1.8332	1.7925	1.3006	1.2648	0.153	0.1537	0.1524
0.1308	0.1503	0.1521	1.5113	1.4637	1.8807	1.6343	1.4267	1.3153	0.1518	0.1535	0.1428
0.1241	0.147	0.1508	1 .4334	1.2591	1.8172	1.813	1.1989	1.2165	0.1529	0.155	0.1466
0.1219	0.1437	0.1473	1.8207	1.2892	1.7761	1.8091	1.3742	1.3499	0.1499	0.15	0.1379
0.0937	0.1238	0.1431	1.4128	0.9757	1.6488	1.687	1.8388	1.6593	0.1309	0.1515	0.1193
				1.29848
				CON	IGF	25	50	100			CON	IGF	25	50	100
				1.00386	1.50368	1.44938	1.05885	0.882337			1.3035	1.9525	1.882	1.3749	1.1457
				0.903516	1.42505	1.44368	1.04191	0.942946			1.1732	1.8504	1.8746	1.3529	1.2244
				1.00286	1.4118	1.38046	1.00163	0.974059			1.3022	1.8332	1.7925	1.3006	1.2648
				1.12724	1.44838	1.25862	1.09874	1.01295			1.4637	1.8807	1.6343	1.4267	1.3153
				0.96967	1.39948	1.39624	0.923308	0.936862			1.2591	1.8172	1.813	1.1989	1.2165
				0.992851	1.36783	1.39324	1.05831	1.0396			1.2892	1.7761	1.8091	1.3742	1.3499
				1	1.42604	1.38694	1.03046	0.964792
				0.0727914	0.0465291	0.0689243	0.0611362	0.0566695			1.29848
											100.386	150.368	144.938	105.885	88.2337
											90.3516	142.505	144.368	104.191	94.2946
											100.286	141.18	138.046	100.163	97.4059
											112.724	144.838	125.862	109.874	101.295
											96.967	139.948	139.624	92.3308	93.6862
											99.2851	136.783	139.324	105.831	103.96
											100	142.604	138.694	103.046	96.4792
											7.27914	4.65291	6.89243	6.11362	5.66695
