# Supplementary material for: Mechanistic insights into Jianpi Qinghua Sanyu Yin treatment of raised erosive gastritis: ceRNA-mediated PI3K/AKT signaling pathways
Source: Front Pharmacol. 2025 Mar 3;16:1495020. doi: 10.3389/fphar.2025.1495020 (PMC11911336; doi:10.3389/fphar.2025.1495020)
Supplement: Supplementary file 4 [file DataSheet2.zip › A-B CCK8/cck8 JPQHSYY 24h.xlsx]

## Sheet: 吸光度 1_01
检测结果
dasda.skax
2023/11/17 星期五 下午 01:37:06
吸光度 1
波长: 450 nm
板 1
吸光值	1	2	3	4	5	6	7	8	9	10	11	12
A	0.1476	0.1562	0.1561	0.1591	0.1589	0.1571	0.1581	0.1589	0.1616	0.1571	0.1525	0.1377
B	0.1607	2.7993	2.8747	2.7965	3.0333	2.8563	2.781	2.5455	0.1735	0.1728	0.1682	0.1562		2.7993	2.8747	2.7965	3.0333	2.8563	2.781	2.5455
C	0.1586	3.1001	2.8226	3.2876	3.0129	3.3838	3.1588	3.4317	0.1796	0.1777	0.1761	0.1623		3.1001	2.8226	3.2876	3.0129	3.3838	3.1588	3.4317
D	0.1596	3.0663	2.944	2.9359	2.8113	2.9971	2.778	2.7994	0.18	0.1823	0.1771	0.1636		3.0663	2.944	2.9359	2.8113	2.9971	2.778	2.7994
E	0.1592	3.0182	2.8232	3.1171	3.5133	3.1418	3.1835	3.1487	0.1779	0.1755	0.1755	0.1614		3.0182	2.8232	3.1171	3.5133	3.1418	3.1835	3.1487
F	0.1564	3.2257	2.9772	2.9379	3.1564	3.2723	2.9911	3.2739	0.1774	0.1771	0.1714	0.155		3.2257	2.9772	2.9379	3.1564	3.2723	2.9911	3.2739
G	0.1557	2.9324	2.7812	2.7146	2.8969	2.9092	2.926	3.0844	0.1742	0.1761	0.1694	0.1526		2.9324	2.7812	2.7146	2.8969	2.9092	2.926	3.0844
H	0.1368	0.1459	0.1481	0.1491	0.1556	0.1533	0.1521	0.1524	0.1561	0.1562	0.1519	0.1323
		3.02367												3.02367
		0.925796	0.950733	0.92487	1.00319	0.944648	0.919744	0.841859						92.5796	95.0733	92.487	100.319	94.4648	91.9744	84.1859
		1.02528	0.933502	1.08729	0.996439	1.1191	1.04469	1.13495						102.528	93.3502	108.729	99.6439	111.91	104.469	113.495
		1.0141	0.973652	0.970973	0.929765	0.991214	0.918752	0.92583						101.41	97.3652	97.0973	92.9765	99.1214	91.8752	92.583
		0.998192	0.933701	1.0309	1.16193	1.03907	1.05286	1.04135						99.8192	93.3701	103.09	116.193	103.907	105.286	104.135
		1.06682	0.984632	0.971635	1.0439	1.08223	0.989229	1.08276						106.682	98.4632	97.1635	104.39	108.223	98.9229	108.276
		0.969816	0.91981	0.897784	0.958075	0.962143	0.967699	1.02009						96.9816	91.981	89.7784	95.8075	96.2143	96.7699	102.009
	平均值	1	0.949339	0.980575	1.01555	1.02307	0.982163	1.00781					平均值	100	94.9339	98.0575	101.555	102.307	98.2163	100.781
	标准差	0.0484208	0.0253219	0.0693542	0.0817463	0.069073	0.0584538	0.107068					标准差	4.84208	2.53219	6.93542	8.17463	6.9073	5.84538	10.7068
	药物浓度	0	6.25	12.5	25	50	100	200					药物浓度	0	6.25	12.5	25	50	100	200
