# Supplementary material for: Mechanistic insights into Jianpi Qinghua Sanyu Yin treatment of raised erosive gastritis: ceRNA-mediated PI3K/AKT signaling pathways
Source: Front Pharmacol. 2025 Mar 3;16:1495020. doi: 10.3389/fphar.2025.1495020 (PMC11911336; doi:10.3389/fphar.2025.1495020)
Supplement: Supplementary file 4 [file DataSheet2.zip › A-B CCK8/cck8 JPQHSYY 48h.xlsx]

## Sheet: 吸光度 1_01
检测结果
gj.skax
2023/11/11 星期六 下午 05:47:27
吸光度 1
波长: 450 nm
板 1																	0	6.25	12.5	25	50	100	200
吸光值	1	2	3	4	5	6	7	8	9	10	11	12					2.1975	2.3501	2.482	2.4097	2.4426	2.304	2.2398
A	0.1234	0.1453	0.1394	0.1506	0.1498	0.1462	0.1482	0.1486	0.1464	0.143	0.14	0.1119					2.427	2.2269	2.3957	2.5263	2.328	2.5555	2.5357
B	0.1471	2.1975	2.3501	2.482	2.4097	2.4426	2.304	2.2398	0.1706	0.1653	0.1626	0.1407					2.4742	2.2309	2.4606	2.4941	2.1238	2.6813	2.4701
C	0.1486	2.427	2.2269	2.3957	2.5263	2.328	2.5555	2.5357	0.1723	0.1712	0.1655	0.1442					2.5519	2.3145	2.3097	2.3671	2.5744	2.361	2.3998
D	0.1399	2.4742	2.2309	2.4606	2.4941	2.1238	2.6813	2.4701	0.1775	0.1717	0.1687	0.1503					2.2417	2.2756	2.5898	2.4004	2.2221	2.2788	2.4198
E	0.141	2.5519	2.3145	2.3097	2.3671	2.5744	2.361	2.3998	0.1766	0.1683	0.1636	0.1442					2.2797	2.1331	2.4606	2.0413	2.1059	2.2541	2.4586
F	0.1488	2.2417	2.2756	2.5898	2.4004	2.2221	2.2788	2.4198	0.1722	0.1655	0.1649	0.1424
G	0.1367	2.2797	2.1331	2.4606	2.0413	2.1059	2.2541	2.4586	0.1703	0.1647	0.1568	0.1359					2.362
H	0.1198	0.1286	0.1408	0.1411	0.1309	0.1426	0.1385	0.1423	0.1466	0.1358	0.1365	0.1185
																	93.0356	99.4962	105.08	102.019	103.412	97.5445	94.8264
		2.362															102.752	94.2803	101.427	106.956	98.5605	108.192	107.354
		0.930356	0.994962	1.0508	1.02019	1.03412	0.975445	0.948264									104.75	94.4496	104.174	105.593	89.9153	113.518	104.577
		1.02752	0.942803	1.01427	1.06956	0.985605	1.08192	1.07354									108.04	97.989	97.7858	100.216	108.992	99.9577	101.6
		1.0475	0.944496	1.04174	1.05593	0.899153	1.13518	1.04577									94.9069	96.3421	109.644	101.626	94.0771	96.4776	102.447
		1.0804	0.97989	0.977858	1.00216	1.08992	0.999577	1.016									96.5157	90.3091	104.174	86.4225	89.1575	95.4318	104.09
		0.949069	0.963421	1.09644	1.01626	0.940771	0.964776	1.02447
		0.965157	0.903091	1.04174	0.864225	0.891575	0.954318	1.0409									100	95.4777	103.714	100.472	97.3525	101.854	102.482
		1	0.954777	1.03714	1.00472	0.973525	1.01854	1.02482									6.02262	3.23752	3.94552	7.34088	7.83411	7.32864	4.24487
		0.0602262	0.0323752	0.0394552	0.0734088	0.0783411	0.0732864	0.0424487
