# Supplementary material for: Mechanistic insights into Jianpi Qinghua Sanyu Yin treatment of raised erosive gastritis: ceRNA-mediated PI3K/AKT signaling pathways
Source: Front Pharmacol. 2025 Mar 3;16:1495020. doi: 10.3389/fphar.2025.1495020 (PMC11911336; doi:10.3389/fphar.2025.1495020)
Supplement: Supplementary file 4 [file DataSheet2.zip › C/Cell count.xlsx]

## Sheet: Sheet1
Cell number (10E5)
NC	miR	Low	Mid	High
2.16	3.16	2.93	3.13	2.35
2.06	3.16	3.19	3.06	2.55
2.02	3.12	3.13	2.85	2.65
